# Supplementary material for: Fabrication of Piezoelectric Electrospun Termite Nest-like 3D Scaffolds for Tissue Engineering
Source: Materials (Basel). 2021 Dec 13;14(24):7684. doi: 10.3390/ma14247684 (PMC8708465; doi:10.3390/ma14247684)
Supplement: Supplementary file 1 [file materials-14-07684-s001.zip]

Archive with 1 entries (1 files):
- materials-1469983-supplementary.pdf
